# Supplementary material for: OsBSK3 Positively Regulates Grain Length and Weight by Inhibiting the Phosphatase Activity of OsPPKL1
Source: Plants (Basel). 2022 Jun 16;11(12):1586. doi: 10.3390/plants11121586 (PMC9229280; doi:10.3390/plants11121586)
Supplement: Supplementary file 1 [file plants-11-01586-s001.zip]

Archive with 1 entries (1 files):
- plants-1766500-supplementary.pdf
